# Supplementary material for: Facile Synthesis of Polypyrrole-Decorated RGO-CuS Nanocomposite for Efficient Nickel Removal from Wastewater
Source: Polymers (Basel). 2024 Nov 11;16(22):3138. doi: 10.3390/polym16223138 (PMC11598025; doi:10.3390/polym16223138)
Supplement: Supplementary file 1 [file polymers-16-03138-s001.zip]

Archive with 1 entries (1 files):
- polymers-3277695-supplementary.pdf
